# Supplementary material for: Review and Comparison of Antimicrobial Resistance Gene Databases
Source: Antibiotics (Basel). 2022 Mar 4;11(3):339. doi: 10.3390/antibiotics11030339 (PMC8944830; doi:10.3390/antibiotics11030339)
Supplement: Supplementary file 1 [file antibiotics-11-00339-s001.zip]

Archive with 1 entries (1 files):
- Supplementary_File_1.pdf
